# Supplementary material for: Induced membrane technique combined with a retrograde intramedullary nail for the treatment of infected bone defects of the ankle
Source: Sci Rep. 2023 Apr 24;13:6690. doi: 10.1038/s41598-023-34014-0 (PMC10126119; doi:10.1038/s41598-023-34014-0)
Supplement: Supplementary file 1 — Supplementary Information. [file 41598_2023_34014_MOESM1_ESM.xls]

## Sheet: Sheet1
General information for 15 patients
N	Gender	Age	Site	Somking	Bacteria	Bone defects(cm)	Volume of graft(autograft+allograft)	Number of debridement	Flaps	Recurrence of infection
1	M	42	Right	N	Pseudomonas aeruginosa	8.5	100cm3+30cm3	2	no	Yes
2	M	45	Left	N	Escherichia coli	7.2	100cm3+60cm3	2	no	no
3	M	61	Left	N	No	2.1	40cm3+0cm3	1	no	no
4	M	45	Left	N	Staphylococcus aureus	6.8	60cm3+30cm3	1	no	no
5	F	39	Right	N	MRSE	5.9	40cm3+15cm3	2	no	no
6	M	68	Left	N	MRSE,Klebsiella pneumoniae	6.7	100cm3+30cm3	3	no	yes，amputation
7	M	42	Left	N	Streptococcus dysgalactiae	2.1	50cm3+0cm3	2	yes	no
8	M	59	Right	N	No	3.9	50cm3+30cm3	1	no	no
9	M	50	Left	Y	No	5.1	60cm3+0cm3	1	no	no
10	M	40	Right	N	Staphylococcus hominis	4.5	45cm3+45cm3	1	no	no
11	F	29	Left	N	Staphylococcus aureus	3.6	45cm3+45cm3	1	no	no
12	F	34	Left	N	Staphylococcus aureus,Citrobacter braakii	3.3	45cm3+15cm3	2	no	no
13	F	47	Left	N	Staphylococcus aureus	7.7	40cm3+40cm3	1	no	no
14	M	52	Left	N	No	8.7	120cm3+20cm3	1	no	no
15	M	49	Right	N	No	3.8	60cm3+0cm3	1	no	no
MRSE:Methicillin-resistant staphylococcus epidermidis
17
18
19
20
21
22
23
24
25
26
27
28
29
30
31
32
